# Supplementary material for: A Simple Entry to the 5,8-Disubstituted Indolizidine Skeleton via Hetero Diels-Alder Reaction
Source: Molecules. 2023 Oct 28;28(21):7316. doi: 10.3390/molecules28217316 (PMC10647431; doi:10.3390/molecules28217316)
Supplement: Supplementary file 1 [file molecules-28-07316-s001.zip]

Archive with 1 entries (1 files):
- molecules-2683168-supplementary.pdf
